# Supplementary material for: Involvement of the AKT Pathway in Resistance to Erlotinib and Cabozantinib in Triple-Negative Breast Cancer Cell Lines
Source: Biomedicines. 2023 Aug 28;11(9):2406. doi: 10.3390/biomedicines11092406 (PMC10525382; doi:10.3390/biomedicines11092406)
Supplement: Supplementary file 1 [file biomedicines-11-02406-s001.zip]

Archive with 1 entries (1 files):
- biomedicines-2503732-supplementary gata.pdf
